# Supplementary material for: Skeletonema marinoi Extracts and Associated Carotenoid Fucoxanthin Downregulate Pro-Angiogenic Mediators on Prostate Cancer and Endothelial Cells
Source: Cells. 2023 Mar 30;12(7):1053. doi: 10.3390/cells12071053 (PMC10093511; doi:10.3390/cells12071053)
Supplement: Supplementary file 1 [file cells-12-01053-s001.zip]

Archive with 1 entries (1 files):
- cells-2062857-supplementary.pdf
